# Supplementary material for: Pass Rates of Return to Sport Test Batteries Following Anterior Cruciate Ligament Reconstruction: A Systematic Review and Meta-Analysis
Source: Sports (Basel). 2026 May 20;14(5):211. doi: 10.3390/sports14050211 (PMC13211181; doi:10.3390/sports14050211)
Supplement: Supplementary file 1 [file sports-14-00211-s001.zip]

Archive with 3 entries (3 files):
- PRISMA_2020_checklist_RTS-TB_PassRates.pdf
- PROSPERO protocol.pdf
- Supp.1-5.pdf
